# Supplementary material for: Scoping review of the applications of peptide microarrays on the fight against human infections
Source: PLoS One. 2022 Jan 25;17(1):e0248666. doi: 10.1371/journal.pone.0248666 (PMC8789108; doi:10.1371/journal.pone.0248666)
Supplement: S2 Table — (XLSX) [file pone.0248666.s002.xlsx]

## Sheet: Articles and Studies included
First Author	Year	Doi	Category	Geographic location	Aims/purpose	Study Population	Sample characteristics	Infectious diseases/Pathogens	Organism	Antibody type	Peptide/Epitope prediction/selection	Peptide systhesis	Peptide Microarray Printing	Solide phase	Commercial/Inhouse	Key findings
Abhishek Chandra	2011	10.1016/j.clim.2011.06.005	Epitope Mapping	USA	Epitope mapping of antibodies to VlsE protein of Borrelia burgdorferi in post-Lyme disease syndrome	Human	Sera	Borrelia burgdorferi/Lyme disease	Bacteria	IgG	Overlapping peptides: 14mers, with an overlap of 9 amino acids each	SPOT	Immobilization of presynthesized peptides: Contact printer	epoxy functionalized glass slides	JPT Peptide Technologies (Berlin, Germany)	The major B cell epitopes in infected patients were specific sequences in the N- and C-terminal invariable domains of VlsE
Aditya Ambati	2015	doi:10.1111/imm.12448	Epitope mapping	Sweden	A high content peptide microarray containing the entire influenza A virus [A/California/08/2009(H1N1)] proteome and haemagglutinin proteins from 12 other influenza A subtypes, including the haemagglutinin from the [A/South Carolina/1/1918(H1N1)] strain, was used to gauge serum IgG epitope signatures before and after Pandemrix vaccination or H1N1 infection	Humans	Sera	Influenza A virus [A/California/08/2009(H1N1)]	Virus	IgG	Overlapping peptides: 15-mer peptides overlapping by five amino acid residues	SPOT	Immobilization of presynthesized peptides	epoxy functionalized glass slides	JPT Peptide Technologies (Berlin, Germany)	The study shows that unbiased epitope mapping using peptide microarray technology leads to the identification of biologically and clinically relevant target structures. Most significantly an H1N1 infection induced a different footprint of IgG epitope recognition patterns compared with the pandemic H1N1 vaccine.
Albert E. Zhou	2019	10.1128/msphere.00097-19	Epitope Mapping	USA	We measured the serostatus of antibodies to one of the high-risk human papillomaviruses, human papillomavirus 16, with a newly developed peptide microarray		Sera	human papillomaviruses	Virus	IgG	Overlapping peptides	SPPS: light-directed solid-phase peptide synthesis/photolithographic synthesis, Mask-based Fmoc SPPS	In situ synthesis: light-directed solid-phase peptide synthesis/photolithographic synthesis, Mask-based Fmoc SPPS	amino-functionalized 1-inch × 3-inch microscope slide	Roche-Nimblegen	Adult sera recognized more total peptides for each of the three RIFINs, Malian than the pediatric sera did
Amelia K. Haj	2020	doi:10.4049/jimmunol.1900889	T cell Epitope mapping	USA	Identification of SIVmac239 peptides that bind MHC class I molecules	Rhesus macaques	MHC class 1 molecules	HIV	Virus	N/A	Overlapping peptides and Permutation scans	SPSS	In situ synthesis: light-directed solid-phase peptide synthesis/photolithographic synthesis, Mask-based Fmoc SPPS	standard microscope slide coated with an amino-functionalized substrate	Roche NimbleGen	Identified three novel peptides that induced CD8 T cell responses in at least two Mamu-A1*001–positive animals.
Andrea Palermo	2017	DOI: 10.1002/biot.201700197	Epitope Mapping/ substitution analysis	Germany	the linear epitopes in the immune response to the tetanus toxin is investigated in sera of 19 vaccinated Europeans applying epitope mapping with peptide arrays AND The most prominent epitope, appearing in nine different sera (923IHLVNNESSEVIVHK937), is investigated in a substitution analysis to identify the amino acids that are crucial for the binding of the corresponding antibody species the ant…	Humans	sera	tetanus toxin	Bacteria	IgG	Overlapping peptides 15 mer peptides with an overlap of 14 amino acids.	peptide laser printing technology	In situ synthesis: Peptide Laser Printing	PEPperSlide®glass slide	PEPperPRINT, Heidelberg, Germany	Highly Conserved Fingerprints were identified after substitution analysis of the Identified Epitope. The resulting antibody fingerprint of eight sera is highly conserved and consists of the amino acids 929ExxEVIVxK937, of which “x” represents an amino acid that is not crucial for the antibody antigen interaction
Andrea Palermo	2017	DOI: 10.1002/biot.201700197	Epitope Mapping/ /substituion analysis	Germany	the linear epitopes in the immune response to the tetanus toxin is investigated in sera of 19 vaccinated Europeans applying epitope mapping with peptide arrays AND The most prominent epitope, appearing in nine different sera (923IHLVNNESSEVIVHK937), is investigated in a substitution analysis to identify the amino acids that are crucial for the binding of the corresponding antibody species the ant…	Humans	sera	tetanus toxin	Bacteria	IgG	Permutation scans: Each amino acid of a 15mer peptide is replaced by all other 19 proteinogenic amino acids, one after another	peptide laser printing technology	In situ synthesis: Peptide Laser Printing	PEPperSlide®glass slide	PEPperPRINT, Heidelberg, Germany	Epitope Mapping Using Peptide Arrays was used to identify the Epitope 923IHLVNNESSEVIVHK937. Highly Conserved Fingerprints were revealed by substitution analysis of the identified epitope reveals
Anna S. Heffron	2018	10.1371/journal.pntd.0006903	Epitope Mapping/Immunosignatures	USA	Used high-density peptide microarrays to map macaque IgG epitopes in full- length ZIKV and DENV polyproteins and to compare cross-reactivity to 27 other arboviruses.	pregnant and non-pregnant macaque monkeys	Sera	Zika Virus and dengue virus	Virus	IgG	Overlapping peptides: Proteins were tiled as non-redundant 16 amino acid peptides, overlapping by 12 or 15 amino acids	SPPS: light-directed solid-phase peptide synthesis/photolithographic synthesis, Mask-based Fmoc SPPS	In situ synthesis: light-directed solid-phase peptide synthesis/photolithographic synthesis, Mask-based Fmoc SPPS	amino-functionalized plastic support	Roche Nimblegen	Susceptibility to false positive results is a main challenge in epidemiologic studies that assess the seroprevalence of ZIKV immunity using linear epitope-based strategies. The methodology used in this study demonstrates the potential for rapid profiling of proteome-wide antibody responses to a myriad of neglected diseases. The method is useful for distinguishing antibody reactivity among closely…
Carlos Morales Betanzos	2008	DOI: 10.1002/cbic.200800716	Bacterial binding assays/Screening bacterial LPS/Antimicrobial peptides	USA	identification of surface-immobilized peptides that specifically bind O-antigenic glycans of bacterial lipopolysaccharides (LPS)	Bacteria	luminescent LPS–quantum dot micelles	E. coli P. aeruginosa	Bacteria	N/A	Random sequence peptides: Random sequence peptide libraries.	SPPS: Fmoc SPPS (Alta Bioscience, University of Birmingham, UK	Immobilization of presynthesized peptides: Immobilization of/Nanoprint 60 using 48 Telechem series SMP2 style titanium pins	Functionalized glass slides: maleimide activated Gold Seal glass microscope slides	Inhouse	Reults from the use of a microarray consisting of 10 000 20-mer peptide that was used to screen E. coli from O111:B4 and O55:B5 serotypes revealed minor differences, while comparison of LPS from E. coli O111:B4 and P. aeruginosa produced sets of highly specific peptides
Chew Weng Cheng	2019	10.1186/s12936-019-2826-7	Epitope Mapping/Vaccines	China	Mapping of putative B-cell epitopes across 12 PvMSP-7 paralogs by peptide microarray	naturally-infected indi- viduals	Plasma	Plasmodium vivax	Parasite	IgG	Overlapping peptides: 15-mer peptides with an overlap of 11 amino acids	peptide laser printing technology	In situ synthesis: Peptide Laser Printing	PEPperSlide®glass slide	PepperPrint (Heidelberg, Germany)	13 linear B-cell epitopes in five MSP-7 paralogs were identified after Screening infections with a PvMSP-7 peptide array in plasma
Christian Billich	2002	BIOL PSYCHIATRY C. 2002;51:979–987	Epitope mapping	Germany	Established a peptide array– based screening test that allows the identification of antibodies directed against linear epitopes of the two major BDV proteins, the nucleoprotein (N) and the phosphoprotein (P).	Humans	Sera	Borna disease virus	Virus	IgG	Overlapping peptides: 15 amino acids that overlapped by 12 amino acids with both neighboring peptides.	SPOT	In situ synthesis	Cellulose membrane	Inhouse	Data suggest that reactive antibodies found in psychiatric patients indeed indicate infection with BDV or a BDV-like agent. However, the poor affinity maturation of BDV-specific human antibodies remains unexplained.
Christian Walter Risinger	2017	DOI: 10.1021/acsinfecdis.7b00001	Epitope Mapping/Immunodiagnostics and Immunodiagnostics	Denmark	Microarray epitope mapping of 14 envelope proteins from HSV-1 and HSV-2, namely: gB, gC, gD, gE, gG, gH and gI, using sera from HSV-1 and HSV-2 infected individuals and control sera	Humans	Sera	Herpes Simplex Virus (HSV)	Virus	IgG	Overlapping peptides: 20mers with 10mer overlapping sequences	SPPS: microwave assisted solid-phase peptide synthesis (SPPS).	Immobilization of presynthesized peptides: MicroGrid II spotter (Genomics Solution) using Stealth 3B Micro Immobilization of Pins (ArrayIt)	Functionalised glass slides: amine reactive N-hydroxysuccinimide activated hydrogel coated MPX16 glass slides	Inhouse	Numerous novel type-specific peptide epitopes with a high sensitivity were identified. 15 out of 16 HSV-1 (+) sera were reactive, but none of the HSV-2(+) or negative sera. Likewise, also gG1 peptide #7 (61AISLTTPDHTPP MPSIGLEE80) reacted with 14 out of 16 HSV-1 (+) sera and with none of the HSV-2(+) or negative sera. This makes both sequences strong candidates for further epitope validation.
Christine Dahlke	2020	medrxiv doi: https://doi.org/10.1101/2020.04.14.20059733	Epitope Mapping	Germany	serum samples were analyzed for the presence of SARS-CoV-2-specific IgA, IgG, and IgM antibodies using whole proteome peptide microarrays	Humans	Sera	SARS-CoV-2	Virus	IgA IgM I gG	Overlapping peptides: overlapping 15-mer peptides with a lateral shift of two AA on peptide microarrays	peptide laser printing technology	In situ synthesis: Peptide Laser Printing	PEPperSlide®glass slide	PEPperPRINT GmbH (Heidelberg, Germany)	The study identified important epitopes for the development of vaccines.
Cintia F. M. Vadesilho	2014	10.1128/CVI.00239-14	Epitope Mapping/Vaccines	Brazil	Evaluation of linear epitopes recognized by serum antibodies elicited by immunization with the different PspAs	Immunized Mice	Sera	pneumococcal infections	Bacteria	IgG	Overlapping peptides:15-amino-acid peptides with an 11-amino- acid overlap covering				INTAVIS Bioanalytical Instruments AG (Köln, Germany)
Cíntia M.F. Rezendea	2018	10.1016/j.molimm.2018.05.019	Epitope Mapping/Vaccines	Brazil	identify the linear B-cell epitopes of rSm21.7, a potential S. mansoni vaccine candidate	sera from rSm21.7-immunized mice or sera from patients with different clinical forms of schistosomiasis	Sera	Schistosoma mansoni	Parasite	Total AB	In silico prediction of linear B-cell epitopes: ABCpred, BCPREDS, Bcepred, Antigenic, BepiPred 1.0b and Epitopia web server	SPOT	In situ synthesis	cellulose membranes	Inhouse	The position of reactive peptides on the rSm21.7-primary structure was mapped and nearly all of them were located at the rSm21.7-dynein light chain domain. Peptide 6 was the sole Sm21.7-reactive peptide which was located outside the dynein light chain domain, at 17-amino acid residues before dynein Nterminal region. Peptides representing epitopes 7, 8, 11, 13, 15 and 16 showed the most significan…
Claudia List	2010	10.1371/journal.pntd.0000771	Epitope Mapping	Switzerland	Selection of Diagnostic Antigens Ffor Echinococcusspp. Infection by Peptide Microarray	Human	Sera	Echinococcusspp. Infection	Parasite	IgG	In silico prediction of linear B-cell epitopes: antigenicity predictions were performed using BepiPred.	SPPS: Fmoc SPPS (Alta Bioscience, University of Birmingham, UK).	Immobilization of presynthesized peptides	streptavidin- coated microscope glass slide (Alta Bioscience, University of Birmingham, UK)	Inhouse	Bioinformatics selection complemented with screening on a high-throughput microarray platform helped to discover relevant peptides that can be used for diagnosis. 17 out of 45 peptides contained in the microarray showed reactivity with pooled or single sera from echinococcosis patients (8/31 peptides from E. multilocularis, 9/14 peptides from E. granulosus. Sensitivity was not improved by the use…
Claudio Peri	2016	10.1038/srep32873	Immunodiagnostics	Italy	A peptide microarray, composed of the epitopes, was tested for its ability to diagnose Burkholderia cepacia complex (BCC) infection detecting peptide-specific IgG in the serum of infected CF patients	Human	Sera	Burkholderia cepacia complex (BCC) infection	Bacteria	IgG	MLCE computational predictions	SPPS: Fmoc-SPPS	Immobilization of presynthesized peptides: non-contact sciFLEXARRAYER S3 (Scienion Co., Berlin, Germany) spotter	Functionalised silicon slides: silicon slide coated with a maleimido-functionalised polymer	Inhouse	The platform displayed multiple Burkholderia-related epitopes which can diagnose infected individuals even in presence of superinfections caused by other prevalent CF pathogens
Corine Bronke	2013	DOI:10.1097/QAD.0b013e32835e1616	T cell epitope mapping	USA			Dentritic cells	HIV	Virus	N/A	In silico prediction of linear B-cell epitopes: Epipred and Published peptides
Daniel O. Connor	2017	10.1371/journal.pone.0180962	Epitope Mapping /Vaccines	Germany	investigating immunogenic proteins of N. gonorrhoeae for linear epitopes by microarrays	Rabbit	Rabbit polyclonal antibodies	Neisseria gonorrhoeae	Bacteria	IgG	Overlapping peptides: Overlapping 15-mer oligopeptides in silico with an overlap of eleven and an offset offour amino acid residues.	SPOT	Immobilization of presynthesized peptides:	epoxy functionalized glass slides	JPT Peptide Technologies (Berlin, Germany)	A considerabledrop of signal intensity when alanine is used for substitution indicates important amino acids for binding the antibodies to their epitopes.
Daniel O. Connor	2017	10.1371/journal.pone.0180962	Epitope Mapping/Substitution assays/	Germany	Amino acids crucial for the antibody epitope binding were detected by microarray based ala- nine scans.	Rabbit	Rabbit polyclonal antibodies	Neisseria gonorrhoeae	Bacteria	IgG	Permutation scans: Alanine scan	SPOT	Immobilization of presynthesized peptides:	epoxy functionalized glass slides	JPT Peptide Technologies (Berlin, Germany)	Results identified 11 distinct linear epitopes that had three polyclonal rabbit antibodies.
Daniela Gallerano	2015	10.1039/c4lc01510j	Epitope Mapping	Austria	Development of an HIV microarray containing a large panel of HIV proteins and peptides for the mapping and characterization of HIV-specific antibody responses towards multiple viral antigens and epitopes with minimal amounts of sample and short assay-duration	Human	Sera	HIV-1 clade C	Virus	IgG, IgG1, IgA and IgM; IgG2, IgG3, IgG4 IgE	Overlapping peptides	SPPS: Fmoc SPPS (CEM-Liberty, Matthews, NC, USA and Applied Biosystems, Carlsbad, CA, USA)	Immobilization of presynthesized peptides: Customized Immobilization of was performed by slow pin mode printing (Phadia Austria GmbH)	Functionalised glass slide: amine-reactive complex organic polymer silane glass slides	Inhouse
Danielle A Wagner-Mu˜ niz	2019	10.1016/j.actbio.2019.10.016	Epitope Mapping/Vaccines	USA	A linearly overlapping peptide array was used to identify F1-V-specific IgG (H+L) antibodies in serum collected from mice immunized with either CDN Vaccine, Nanovaccine, or Combination	Mice	Sera	Yersinia pestis/pneumonic plague	Bacteria	IgG	Overlapping peptides: Twenty-seven 14- to 17-mer linear peptides (11 amino acid overlaps) spanning the full length of F1 antigen and fifty-three 15- to 17-mer linear peptides (11 or 12 amino acid overlaps).		Immobilization of presynthesized peptides: BioRobotics MicroGRID II microarray printer	16 arrays per slide Nexterion Slide AL (Schott, Louisville, KY)	Inhouse	The use of microarray analysis on the serum of vaccinated mice in this study revealed the presence of serum antibody that bound to a broad range of F1 and V linear epitopes.
David Arranz-Solís	2019	10.3389/fcimb.2019.00408	Epitope Mapping/Serotyping	USA	identify polymorphic peptides that were antigenic (i.e., react well with sera frommice infected with at least one strain). screen large numbers of peptides from 62 different polymorphic Toxoplasma proteins for their antigenicity and the ability to discriminate between distinct Toxoplasma strains	mouse, rabbit, and human	Sera	Toxoplasma gondii	Parasite	Total AB	In silico prediction of linear B-cell epitopes: To predict potential antigenic peptides, we used computer algorithms (available at http://ca.expasy.org/ tools/)		In situ synthesis: ABIMED peptide arrayer system (MIT Biopolymer facility)	Functionalized cellullose: Amino-PEG cellulose membranes	ABIMED peptide arrayer system (MIT Biopolymer facility)	Novel Toxoplasma antigenic peptides with the ability to differentiate infections that are caused by different strain types where identified and enabled the identification of most antigenic peptides. Promising candidates were represented by peptides derived from dense granule and surface proteins to improve future experiments on Toxoplasma serotyping. The redesigned GRA7 typing peptide was better …
David Ermert	2013	doi: 10.1074/jbc.M113.502955	Bacterial binding assays	Sweden		Bacterial cells	Bacterial cell	Streptococcus pyogenes	Bacteria	N/A	Overlapping peptides: 14 consecutive 18-mers	SPOT	Immobilization of presynthesized peptides	epoxy functionalized glass slides	JPT Peptide Technologies (Berlin, Germany)	Peptide nmicroarray, we identified one single 18-amino acid-long peptide comprising residues 92–109, which specifically bound C4b-binding protein.
Davide Valentini	2015	10.1186/s12865-015-0090-3	Epitope Mapping/Vaccines	Sweden	We characterized the specific epitope antigen recognition profiles of serum antibodies (‘the reactome’) induced by whooping cough and B. pertussis (Bp) vaccines from a case–control study conducted in 1996 in infants enrolled in a Bp vaccine trial in Sweden	Children	Sera	Bordetella pertussis (Bp)/Whooping cough	Bacteria	IgG	Overlapping peptides: 15-mer amino acid peptides overlapping the previous and next printed peptides by 11 amino acids	SPOT	Immobilization of presynthesized peptides:	epoxy functionalized glass slides	JPT Peptide Technologies (Berlin, Germany)	A novel recognition signature was identified in the study which was common for each vaccination group. 11.9% peptides were recognized in 10/10 sera from children with whooping cough, 7.7% in DTPwc, 8.4% in DTPa5, 3.4% DTPa2, 5.8% in the DT groups. 2/3,085 peptides and 6/3,085 peptides were exclusively recognized in (10/10) sera from children with DTPa2 and whooping cough vaccination, respectively…
Davide Valentinia	2017	10.1016/j.ijid.2017.01.015	Epitope Mapping/epitope-specific antibody responses	Sweden	An HCPM comprising epitopes spanning 154 proteins of Mycobacterium tuberculosis was used to gauge specific IgG antibody responses in sera of TB patients from Africa and South America. the serum antibody responses of patients with pulmonary TB from two different geographical regions with a high disease burden (Africa and South America) were evaluated using the peptide microarray platform.	Humans	Sera	Mycobacterium tuberculosis	Bacteria	IgG	Overlapping peptides: 15-mers overlapping by five amino acid residues	SPOT: Amino-oxy-acetylated SPOT	Immobilization of presynthesized peptides: Non-contact printer Nanoplotter	epoxy functionalized glass slides	JPT Peptide Technologies (Berlin, Germany)	IgG response pattern of TB patients was diffeent from the healthy individuals. South American individuals who both had or did not have TB exhibited a stronger serum IgG response to the tested M. tuberculosis antigens compared to participants of African Origin. Individual M. tuberculosis peptide targets were defined, segregating patients with TB from Africa versus those from South America
DeAnna J.	2020	https://doi.org/10.1093/infdis/jiaa611	Epitope Mapping	USA	Epitope-specific reactivity to field-derived CSP haplotypes in serum samples from Malian adults and children on a custom peptide microarray.	Humans	Sera	Plasmodium falciparum	Parasite	IgG	Overlapping peptides: 16 amino acid peptides, overlapping by 12 amino acids
DeAnna J.	2020	doi/10.1093/infdis/jiaa611/5913015	Epitope Mapping	USA	On a custom peptide microarray that measured naturally acquired, epitope-specific antibody reactivity to field-derived Plasmodium falciparum circumsporozoite protein haplotypes. We measured epitope-specific reactivity to field-derived CSP haplotypes in serum samples from Malian adults and children on a custom peptide microarray.	Humans	Sera	Plasmodium falciparum	Parasite	IgG	Published synthetic peptides	SPPS	In situ synthesis			Sera from both adults and children had IgG antibodies to the Region 1-NANP junction. the IgG responses in the sera from children were short-lived while greater antibody response was observed in adult sera. The Children acquired short-lived immunity to an epitope proximal to the central repeat region but not to the central repeat region itself. This approach has the potential to differentiate immu…
Flavio R. da Silva	2014	10.1016/j.vaccine.2014.09.019	Epitope Mapping/Vaccines	Brazil	Identification of linear B epitopes of pertactin of Bordetella pertussis induced by immunization with whole and acellular vaccine	Mice	Murine sera generated by vaccination with either the Pertussis cellular (miPc) or Pertussis acellular (miPa) vaccine	Bordetella pertussis/Whooping cough	Bacteria	Total AB	Overlapping peptides: 14-mer and its sequence was offset from the previous by 5 amino acids	SPOT: Auto-Spot Robot ASP222 (Intavis) SPOT	In situ synthesis: Auto-Spot Robot ASP222 (Intavis) SPOT	cellulose membranes	Inhouse	Twenty three major epitopes were identified by sera from miPc vaccinated mice; 2 epitopes were specific to the miPa vaccine while 12 epitopes were diagnosed by antibodies produced in response to the miPc vaccine. Analysis indicated that the differences from the observed mutations in pertactin would not constitute a problem using these vaccines
Giovanni Ferrara	2017	10.1016/j.ijid.2017.01.021	Epitope Mapping/Etiology Identification	Sweden	Individual M. tuberculosis epitopes with potential implications in the differential diagnosis of sarcoidosis, Löfgren’s syndrome, and pulmonary TB are discussed	healthy controls (HTC), patients with active TB (TB), patients with sarcoidosis (SARC), and patients with Löfgren’s syndrome (LOF). Every group comprised 12 serum samples, each from a single volunteer, matched by ethnic group (all the enrolled subjects were Swedish), age, and sex, in order to avoid recruitment biases in the data analysis. However, sex matching was not entirely possible for the Lö…	Sera	Sarcoidosis, Löfgren’s syndrome, and TB	Bacteria	IgG	Overlapping peptides: 15 mer peptides, with 5 aa overlaps, which cover the entire proteins	SPOT	Immobilization of presynthesized peptides: Non-contact printer Nanoplotter of GESIM	epoxy functionalized glass slides	JPT Peptide Technologies (Berlin, Germany)	Mycobacterial involvement in sarcoidosis was re affirmed in the study by the presence of Specific IgG recognition patterns for M. tuberculosis antigens in sarcoidosis patients. This provided the biological targets important for future reseach studies based on diagnostics and immunotherapy
Giuseppe Maccari	2016	10.1038/srep24757	Epitope Mapping//Substitution analysis	Italy	Substitution scan of the peptide SESIPALTAAETGHT against MAb 5D-81	Mouse	Mouse monoclonal coxsackievirus B5 antibodies	Four enterovirus types	Virus	IgG	Permutation scans	peptide laser printing technology	In situ synthesis: Peptide Laser Printing	PEPperSlide®glass slide	PEPperPRINT (Heidelberg)	The Substitution scan of peptide IPALTAVETGHT against MAb 5D-8.1 permitted to define the antibody binding site to a conserved core motif 4-IPALTAAET-12. AA positions 4I, 7L and 8T showed the peak degree of sequence conservation with a nearly complete loss in binding of MAb 5D-8.1 upon exchange by other amino acids
Giuseppe Maccari	2016	10.1038/srep24757	Epitope Mapping	Italy	Identification of linear epitopes in VP1 sequences of four enterovirus types	Mouse	Mouse sera	Four enterovirus types	Virus	IgG	Overlapping peptides: 15-mer peptides with a peptide-peptide overlap of 14 aa	peptide laser printing technology	In situ synthesis: Peptide Laser Printing	silica microarrays and PEPperSlide@glass slide	PEPperPRINT, Heidelberg, Germany	IPALTAVETGHT is the consensus sequence that contains the epitope of MAb 5D-8.1 (monoclonal antibody produced by mice immunized with inactived coxsackievirus B5 (CV-B5) after the peptide was scanned.
Greta Bergamaschi	2019	10.3390/ijms20081921	Immunodiagnostics	Italy	Development of new and more efficient dengue peptidic immunoprobes that can be aptly implemented in RDTs	20 Dengue affected individuals, 16 Zika infected and 20 healthy controls	Sera	Dengue virus, Zika	Virus	IgG	Matrix of Local Coupling Energies method (MLCE) computational predictions.	SPPS	Immobilization of presynthesized peptides: Microarrays were arrayed using a non-contact S12 Spotter. Chemo-selective immobilization	Functionalized silicon slides: 16 sub-array Copoly Azide Silicon Slides	Inhouse	The synthetic epitope probe's diagnosis in terms of specificity and sensitivity was comparable to the full antigen diagnosis and was immune-reactive towards Zika-infected sera. The epitope E01 non specific for Dengue fever and showed similar diagnostic performance in discriminating individuals with Zika infection from controls.
Henry E. Neuman de Vegvar	2003	10.1128/jvi.77.20.11125-11138.2003	Epitope mapping/Vaccines	USA	Development and application of SHIV antigen microarrays to profile the evolution of antiviral antibody specificities in vaccinated and challenged macaques. MICROARRAY PROFILING OF ANTI-SHIV RESPONSES	macaque monkeys	Sera	simian-human immunodeficiency virus (SHIV) model for human immunodeficiency virus (HIV) infection	Virus	IgG IgM	Overlapping peptides	SPOT	Immobilization of presynthesized peptides: Spotted using robotic microarrayer using ChipMaker 2 Micro Immobilization of Pins	Functionalized glass slide: Poly-L-lysine-coated microscope slides	Inhouse	Three novel viral epitopes where identified by the arrays including the differentiation between vaccinated and challenged macaques. Three gp120 Env proteins (from clade B and recombinant clade AE), three gp41 Env peptides, six gp120 Env peptides, the p55 precursor pro- tein of SIV Gag, one Gag peptide, and one integrase pep- tide were raised by vaccination. Overlap- ping sequences from the V3 reg…
Huan Qi	2020	medRxiv preprint doi: https://doi.org/10.1101/2020.09.08.20190496	Epitope Mapping/Substitution assays/	China	Significant epitopes were validated by alanine scanning using a peptide microarray		Sera	SAR-Cov-2	Virus	IgG	Permuation scans: Mutated the amino acids of these epitopes one by one to alanine	GL Biochem Ltd. (Shanghai, China)	Immobilization of pre synthesized peptides: Super Marathon printer (Arrayjet, UK)	PATH slide	Inhouse	Validation of significant epitopes was made faster by combining alanine scanning and peptide microarray. Several important epitope residues on S protein that are highly correlate to the infectivity of SARS-CoV-2, and the binding of ACE2/ neutralization antibodies to Spike protein were identified.
Ignacio M. Durante	2017	10.1371/journal.pntd.0005986	Epitope Mapping	Argentina	High-resolution profiling of linear B-cell epitopes from mucin-associated surface proteins (MASPs) of Trypanosoma cruzi during human infections	Human	sera	Chagas disease/Trypanosoma cruzi	Parasite	IgG	Overlapping peptides: fully overlapped 15mer peptides (1 residue shift).	SPPS: light-directed solid-phase peptide synthesis/photolithographic synthesis, Mask-based Fmoc SPPS	In situ synthesis: light-directed solid-phase peptide synthesis/photolithographic synthesis, Mask-based Fmoc SPPS	HiSens E microscope slide (Schott AG, Germany) coated with alinear copolymer of N,N′-dimethylacrylamide and aminoethyl methacrylate	Inhouse	86 antigenic motifs were identified that likely represented a single linear B-cell epitope, that were mapped to 69 MASPs.The MASP antigenic motifs were confined to the central and mature region of MASP polypeptides, consistent with their intracellular processing.
J. Brian Kimble	2018	10.1128/jvi.01845-18	Epitope Mapping/Vaccine efficacy	USA	major goal of this study was to investigate if the response to the trivalent ebolavirus vaccine is qualitatively or quantitatively different from that to monovalent filovirus vaccines. Peptide micoarrays were to characterize the binding of the immune sera to linear epitopes	Guinie pigs	Sera	Ebolaviruses Zaire (EBOV), Bundibugyo (BDBV), and Sudan (SUDV)	Virus	Total AB	Overlapping peptides: 15-mer peptides with an overlap of 4 aa	SPOT	Immobilization of presynthesized peptides: non-contact printer Nanoplotter of GESIM	epoxy functionalized glass slides	JPT Peptide Technologies (Berlin, Germany)	Robust balanced neutralization of multiple ebo- laviruses without a significant skew induced by the trivalent vaccine.
Jasmin Heidepriem	2019	10.1002/biot.202000069	Epitope Mapping	Germany	analysis of serum samples from an EBOV vaccine trial with the viral vector vaccine rVSV-ZEBOV and an Ebola virus disease (EVD) survivor, using high-density peptide arrays	Human	Sera	Ebola	Virus	IgG IgM	Overlapping peptides: overlapping 15-mer peptide fragments, with an overlap of 14 amino acids between two neighboring peptides.	peptide laser printing technology	In situ synthesis: Peptide Laser Printing	PEPperSlide®glass slide	PEPperPRINT GmbH (Heidelberg, Germany)	The study detected distinguished IgG and IgM antibodies that bound to many epitopes of EBOV GP. The study mapped the whole GP as overlapping peptide fragments. Both novel epitopes and confirmed epitopes from the literature were found. The IgG response showed a more specific binding pattern than the IgM response, which reflects the higher specificity of IgGs
Jason A. Bailey	2020	10.1038/s41598-020-60551-z	Epitope Mapping/Vaccines	USA	Peptide array was created to perform a pilot mutation scan analysis on the cluster 1 loop (c1L): 3D7 AMA1 positions 190–206 (MSPMTLDEMRHFYKDNK), to assess the strain specificity of the serological response after AMA1-vaccination in the hypervariable c1L region	Children selected from two completed clinical trials of FMP2.1/AS02A (AMA-1 based vaccine, conducted in Bandiagara Mali	Sera	Plasmodium falciparum	Parasite	Total AB	Computer permutations. Novel peptides fabricated such that each position in the 17 amino-acid-long c1L sequence was changed to each of the 20 canonical amino acids or a deletion	SPPS: light-directed solid-phase peptide synthesis	In situ synthesis: light-directed solid-phase peptide synthesis	amino-functionalized plastic support	Roche Nimblegen	A change in a single amino acid was critical to seroreactivity to peptides in a region of AMA1 associated with strain-specific vaccine efficacy
Jason A. Bailey	2020	10.1038/s41598-020-60551-z	Epitope Mapping/Vaccines	USA	Epitope mapping.	Childrenwere selected from two completed clinical trials of FMP2.1/AS02A (AMA-1 based vaccine, conducted in Bandiagara Mali	Sera	Plasmodium falciparum	Parasite	Total AB	Overlapping peptides: 16 amino acid long peptides which overlapped by 15 amino acids tiled across the length of AMA1	SPPS: light-directed solid-phase peptide synthesis/photolithographic synthesis, Mask-based Fmoc SPPS	In situ synthesis: light-directed solid-phase peptide synthesis/photolithographic synthesis, Mask-based Fmoc SPPS	amino-functionalized 1-inch × 3-inch microscope slide	Roche-NimbleGen	Results revealed that the vaccinated children had an increase in seroreactivity to four distinct epitopes which exceeded responses to natural infection. In AMA1-vaccinated children at 90 days post vaccination, no detectable change was observed in seroreactivity to AMA1 peptides residing outside of the 449 amino acid vaccine construc.
Joa˜o Luı´s Reis-Cunha	2014	10.1371/journal.pone.0106304	Epitope Mapping	Brazil	Identification of New Trypanosoma cruziAntigens with Potential Application for Chronic Chagas Disease Diagnosis	mice	sera	Chagas disease/Trypanosoma cruzi	Parasite	IgG	In silico prediction of linear B-cell epitopes. BepiPred 1.0 program	SPOT	In situ synthesis	Cellulose membranes	Inhouse	Peptide arrays comprising of the conserved antigens with the highest epitope estimate scores were produced. The reactivity of the peptides were tested by immunoblot using sera from C57BL/6 mice chronically infected with T. cruzi strains from the TcI, TcII or TcVI DTU
Joseph Barten Legutki	2014	10.1038/ncomms5785	Immunosignatures	USA	simultaneous detection and classification of six different infectious diseases and six different cancers. discrimination between six different infectious disease cohorts (Dengue fever, Valley fever, Lyme disease, West Nile Virus, Bordetella pertussis (whooping cough) and Treponema palladium (Syphilis) and healthy normal controls, each using sera from 10 different patients (with the exception of B…	Human	sera or Plasma	Dengue fever, Valley fever, Lyme disease, West Nile Virus, Bordetella pertussis (whooping cough) and Treponema palladium (Syphilis	Bacteria and Virus	IgG	Random sequence peptides: Pseudo-randomly generated using an algorithm that minimizes the number of synthetic cycles required, and uses 16 of the 20 natural amino acids, with cysteine, methionine, isoleucine and threonine excluded	SPPS: light-directed solid-phase peptide synthesis/photolithographic synthesis, Mask-based Fmoc SPPS	In situ synthesis: light-directed solid-phase peptide synthesis/photolithographic synthesis, Mask-based Fmoc SPPS	aminosilane derivatized thermal oxide-coated silicon wafer surface	Inhouse	At 21 days post-immunization 30 peptides were recognized by all donors and had the power to differentiate immune from pre-immune samples.
Joseph Barten Legutki	2010	doi:10.1016/j.vaccine.2010.04.061	Immunosignatures/vaccines	USA	Immunosignaturing analysis was expanded to analysis of human recipients of the 2006/2007 seasonal influenza vaccine	Humans	Plasma	influenza A/PR/8/34	Virus	IgG	Random sequence peptides 20-residue peptides of random amino acid sequence custom software (Hunter, Preston and Uemura, Yusuke, The Biodesign Institute).	SPPS: Alta Bioscience, University of Birmingham, UK	Immobilization of presynthesized peptides: Nanoprint 60 using 48 Telechem series SMP2 style titanium pins	Gold Seal glass microscope slides/maleimide-functionalized microscope glass slide	Inhouse	Immunosignaturing on a random peptide array can serve as a universal platform to assess antibody status
Joseph Barten Legutki	2010	doi:10.1016/j.vaccine.2010.04.061	Immunosignatures/vaccines	USA	we explore in detail the murine immunosignature to influenza A/PR/8/34 immunization and subsequent challenge	Murine	Mouse Sera	influenza A/PR/8/34	Virus	IgG, IgG1, IgA and IgM; IgG2, IgG3,	Random sequence peptides 20-residue peptides of random amino acid sequence custom software (Hunter, Preston and Uemura, Yusuke, The Biodesign Institute).	SPPS: Alta Bioscience, University of Birmingham, UK	Immobilization of presynthesized peptides: Nanoprint 60 using 48 Telechem series SMP2 style titanium pins	Gold Seal glass microscope slides/maleimide-functionalized microscope glass slide	Inhouse
Josh Richer	2015	10.1074/mcp.M114.043513	Epitope mapping	USA		Human	Sera	Dengue fever (DEN1 Flaviviridae), Lyme disease (Borrelia burgdorferii), syphilis (Treponema palladium), malaria (Plasmodium falciparum), whooping cough (Bordetella pertussis), hepatitis B virus (Hepadnavirus)	Virus, Bacteria, Parasites	IgG	random-sequence peptides	peptide laser printing technology	In situ synthesis: Peptide Laser Printing	PEPperSlide®glass slide	PEPperPRINT (Heidelberg)	Identified both reported and unreported epitope candidates in the infectious disease cohorts.
Juliane Düvel	2015	10.1128/JB.00377-15	Bacteria Binding assays	Germany	In this study, we used peptide arrays to uncover the second messenger cyclic di-GMP c-di-GMP binding site ofa Pseudomonas aeruginosa protein (PA3740) that was isolated in a chemical proteomics approach	Bacterial cells	fluorescence-labeled 2=-O-(6-[fluo- resceinyl]aminohexylcarbamoyl)-c-di-GMP (2=-Fluo-AHC-c-di-GMP)	P. Aeruginosa	Bacteria	N/A	Overlapping peptides: 15 amino acids overlapping with its neighboring peptides by 12 amino acids.	SPOT	Immobilization of presynthesized peptides	amino-pegylated cellulose membrane	AIMS Scientific Products GmbH, Berlin, Germany	LKKALKKQTNLR was uncovered by peptide arrays to be a putative c-di- GMP binding motif. The glutamate and leucine residues were essential for c-di- GMP binding to the peptide
K. Shamsur Rahman	2018	10.1128/msphere.00246-18	Epitope Mapping	USA	This study was conducted to discover novel C. tra- chomatis-specific peptide antigens that were recognized only by the antibody re- sponse of the natural human host	women with PCR-confirmed C. trachomatis infection	Sera	Chlamydia trachomatis	Bacteria	IgG	In silico prediction of linear B-cell epitopes: BepiPred 1.0 program	SPOT: Fmoc SPOT synthesis technique	In situ synthesis: MultiPep SPOT synthesizer (Intavis AG)	pre-activated cellulose membranes	Inhouse	Discovered 38 novel human host-dependent antigens from 20 immunodominant C. trachomatis protein. The use of human sera confirmed 10 C. trachomatis B cell epitopes from 6 immunodominant C. trachomatis proteins (OmpA, PmpD, IncE, IncG, CT529, and CT618) as host species-independent epitopes that had been previously identified by their reactivity with mouse hyperimmune sera against C. trachomatis
Kathryn E. Stephenson	2014	10.1016/j.jim.2014.11.006	Epitope Mapping	USA	Using microarray, we quantified the magnitude, breadth, and depth of IgG binding to linear HIV-1 sequences in HIV-1-infected humans and HIV-1-vaccinated humans, rhesus monkeys and guinea pigs	Humans, monkeys, guinea pigs	Plasma or Sera	HIV	Virus	IgG	Overlapping peptides:15 amino acid peptides overlapping by 14 amino acids	SPOT	Immobilization of presynthesized peptides: Chemoselectively immobilized non-contact high performance microarray printer	epoxy functionalized glass slides	JPT Peptide Technologies (Berlin, Germany)	Microarray developed to measure the diversity of HIV-1-specific antibody binding to linear HIV-1 epitopes from global sequences and how well the peptide library represented global HIV-1 sequence diversity
Konrad Sachse	2018	10.1038/s41598-018-23118-7	Immunodiagnostics	Germany	The experiments revealed that the peptide microarray assay was capable of simultaneously identifying specific antibodies to each Chlamydia spp	Human	Plasma and sera	Chlamydia trachomatis and Chlamydia pneumoniae	Bacteria	IgG	Published synthetic peptides		Immobilization of presynthesized peptides: Contact Immobilization of procedure to exclude cross-contamination and carryover	microarray epoxy surface/epoxy-surface modified glass chip	Alere Technologies GmbH, Jena, Germany	Dual infection with C. pneumoniae and C. trachomatis were identified in human samples. Results from the experiments indicated that specific antibodies to each Chlamydia spp could be identified using the peptide microarray assay.
Krupa Arun Navalkar	2014	10.1128/CVI.00228-14	Immunosignatures/Immunodiagnostics	USA	we tested whether the immunosignature diagnostic can resolve VF false negatives	Human	sera	Valley fever/coccidioidal	Fungi	Total AB	Random sequence peptides: Random sequence non amino acids.	SPPS: Fmoc SPPS Alta Biosciences, Birmingham, UK	Immobilization of presynthesized peptides: noncontact Piezo printing	functionalized glass slides	Inhouse	The performance of the immunosignature diagnostic was found to be better than using the standard and also can distinguish related infections.
Laura K. Weber	2017	10.1002/elsc.201700062	Epitope Mapping/ /substituion analysis	Germany	High density peptide arrays to investigate the antibody response to the VlsE protein in VlsEpositive patients by mapping the protein as overlapping peptides and subsequent indepth epitope substitution analyses. 2. In the second step, immunodominant epitopes shared by several patients were fine mapped in a substitution analysis to investigate the antibody specificity in a single amino acid resolut…	Humans	Sera	Borrelia burgdorferi/Lyme disease	Bacteria	IgG	Overlapping peptides and Permutation scans: 15mer peptides with an overlap of 14 amino acids. For the substitution analysis, amino acids of the immunodominant epitopeswere substituted one by one by all other amino acids	peptide laser printing technology	In situ synthesis: Peptide Laser Printing	PEPperSlide®glass slide	PEPperPRINT, Heidelberg, Germany).	Different epitopes were recognized on the protein by the sera of surface exposed lipoprotein (VlsE) of Borreliella burgdorferi-positive patients. Remarkably, in those cases where the same epitope is targeted,the antibody fingerprint is almost identical
Laura K. Weber	2017	doi: 10.1016/j.jim.2017.01.012	Epitope Mapping/Subtitution analysis/Fine	Germany		Human	Sera	Hitherto enigmatic diseases	Hitherto enigmatic diseases	Total AB	Phage displayed peptides and Permutation scans. For the substitution analysis, amino acids of the immunodominant epitopes were substituted one by one by all other amino acids that is permutation scans	peptide laser printing technology	In situ synthesis: Peptide Laser Printing	PEPperSlide®glass slide	PEPperPRINT, Heidelberg, Germany).	the methodology used in the study enabled the pinpointing of antibody species that correlate with a certain antigen to unravel enigmatic diseases
Leandro M. Freitas	2011	10.1371/journal.pone.0025914	Epitope Mapping	Brazil	Perform B-cell epitope prediction on the trans-sialidase/trans- sialidase-like (TcS) family and constructed a TcS specific peptide array, which was screened with sera from T. cruzi-infected mice		Mouse sera	Chagas disease/Trypanosoma cruzi	Parasite	IgG	In silico prediction of linear B-cell epitopes: Bepipred algorithm	SPOT	In situ synthesis	Cellulose membrane	Inhouse	The study reports 7 groups that were represented on the array to be antigenic. An extremely reactive peptide occurred in sixty TcS proteins including members of two new groups and may contribute to the known cross- reactivity of T. cruzi epitopes during infection
Lena Pérez-Bercoff	2014	10.1371/journal.pone.0089648	Epitope Mapping	Sweden	ScreenING the entire CMV proteome to visualize the humoral target epitope-focus profile in serum after Hematopoietic Stem Cell Transplantation	Humans four patient groups (donor and/or recipient +/− for CMV) was performed at 6, 12 and 24 months after HSCT	Sera	Cytomegalovirus	Virus	IgG	Overlapping peptides: 15mer-peptides overlapping by 4 aa	SPOT	Immobilization of presynthesized peptides: Non-contact printer Nanoplotter of GESIM	epoxy functionalized glass slides	JPT Peptide Technologies (Berlin, Germany)	The breadth of B-cell immune reconstitution after HSCT can be visualized by Peptide microarray analysis. Peptide microarray analysis is a potential tool for the immune reconstitution to be gauged and mapped including immune responses triggered by CMV vaccines in a post-transplant setting.
Leticia Fernández	2012	10.1007/s00216-012-6585-3	Epitope Mapping	Spain	Design of a microarray immunoassay based on synthetic peptides derived from the GBV-C E2 protein to evaluate their diagnostic value in detecting anti-E2 antibodies in HIV-1 patients. To this end, peptide microarrays were ini- tially prepared to identify the most relevant epitopes in the GBV-C E2 protein	Human	Sera samples from HIV-1-infected patients	GB virus C (GBV-C)/Hepatitis G	Virus	IgG	Overlapping peptides: 18 amino acids in length were over- lapped by 15 residues	SPPS: Fmoc- based solid-phase procedure in a semi-automatic multiple peptide synthesiser	Immobilization of presynthesized peptides: SPOT robotic microarrayer (ArrayIt Corporation)	Functionalsed slides: γ-aminopropyl silane-functionalised adsorbent binding slides (UltraGAPS, Gamma Amino Propyl Silane, Corning) and	Inhouse	11 specific epitopes in the GBV-C E2 protein were identified
Lieven J Stuyver	2013	10.1186/1743-422X-10-192	Epitope mapping	Belgium		Humans	Plasma	human polyomavirus	Virus	IgG	Overlapping peptides: 15-mer peptides, over- lapping by 11 residues.	SPOT	Immobilization of presynthesized peptides	epoxy functionalized glass slides	JPT Peptide Technologies (Berlin, Germany)
Lisa Henss	2019	https://doi.org/10.1093/infdis/jiz658	Epitope Mapping	Germany	Mapping of linear peptides in the CHIKV proteome that are recognized by IgG of convalescent patients	Human	Plasma and Sera	chikungunya virus (CHIKV)	Virus	IgG	Overlapping peptides: 15 amino acid with a peptide-peptide overlap of 14 aa.	peptide laser printing technology	In situ synthesis: Peptide Laser Printing	PEPperSlide®glass slide	PEPperPRINT (Heidelberg, Germany	The CHIKV-patient sera in capsid recognized Only single peptides (E1 and E3). Two peptides (PQQKPRRNRKNKKQK; KQPPKKKPAQKKKKP) with an isoelectric point of 12.32 and 10.85, respectively were recognized by all plasma samples, including the negative controls
Lluc Farrera-Soler	2020	medRxiv preprint doi: https://doi.org/10.1101/2020.06.15.20131391	Epitope Mapping	Switzerland	Identification of immunodominant linear epitopes from SARS2 CoV-2 patient plasma. peptide array to map the antibody response of plasma 22 from healing patient. a microarray to map the antibody response to 56 linear epitopes of the spike protein of SARS-CoV-2	Humans	Plasma	SARS-CoV-2	Virus	IgG	Overlapping peptides: 12-mer peptides with an overlap of 6-aa	PNA-tagged peptide library		DNA-MICOARRAY		immunodominant linear epitopes corresponding to 23 proteolytic sites on the spike protein were identified
Madlen Loebel	2017	10.1371/journal.pone.0179124	Epitope Mapping/Immunodiagnostics	Germany	Serum IgG responses of50 healthy controls, 92 CFS, 30 MS, 30 SLE, and 100 Hodgkin’s lym- phoma (HD) patients against single overlapping peptides designed as 15-mers ofmajor EBV proteins were comparatively analysed by a seroarray	Human sera	Sera	Epstein-Barr-Virus/herpes virus	Virus	IgG	Overlapping peptides	SPOT	Immobilization of presynthesized peptides: Non-contact printer Nanoplotter	epoxy functionalized glass slides	JPT Peptide Technologies (Berlin, Germany)	Patients and controls were found to have EBV type 1 infections.The EBV seroarray profiles between controls and CFS were less divergent than that observed for MS or SLE. There was a significant enhancement of IgG responses to many EBNA-6 peptides that contained a repeat sequence in CFS patients compared to controls
Mahesha N. Nadugala	2017	10.1371/journal.pone.0178009	Epitope Mapping/Immunodiagnostics	Sri Lanka	characterize the human antibody responses to C protein from the four dengue virus (DENV) serotypes	Human	sera	Dengue virus	Virus		Overlapping peptides: 15 to 18 a.a. in length, with 10 a.a. overlaps					P11 (79–95 a.a), DENV2 C protein peptides P1 (located on C protein at 2–18 a.a and P12 (86–101 a.a) were recognized by most individuals exposed to infections with only one of the 4 DENV serotypes as well as people exposed to infections with two serotypes. These conserved peptide epitopes are located on carboxyl (70–100 a.a) terminal regions of C protein and the amino (1–40 a.a) which were anticip…
Maite Sabalza	2017	10.3791/56784	Epitope Mapping/Immunodiagnostics	USA	Diagnostics epitope discovery	Human	Sera	Zika virus	Virus	IgG IgM	Overlapping peptides: 15 linear residues with an overlap of 14 amino acid residues	peptide laser printing technology	In situ synthesis: Peptide Laser Printing	PEPperSlide®glass slide	PEPperPRINT Heidelberg, Germany	Peptides that bind to IgM and IgG antibodies in serum were found after staining with different secondary antibodies within the same array,
Maria del Pilar Martinez Viedma	2020	10.12688/f1000research.20981.3	Multiplex Immunodiagnostics	USA	The aim of current study is to evaluate the previously-predicted 15-mer viral peptides for their ability to act as differentiating B-cell epitopes, through high-throughput peptide arrays using relevant sera	Humans	Sera	ZIKV, DENV 1–3, CHIKV and West Nile virus (WNV)	Virus	IgG	Published synthetic peptides: previously predicted diagnostic peptides representing multiple mosquito-borne virus species and subtypes	MultiPep RS automated peptide synthesizer	Immobilization of presynthesized peptides: Microgrid II (DigilabGlobal) microarray printing robot equipped with solid steel (SMP4, TeleChem) microarray pins	N-hydroxy- succinimide ester (NHS-ester) coated NEXTERION Slides	Inhouse	The study projected immunodominant diagnostic epitopes. The array data described in the study was used to identify high-scoring peptides that could be used as serodiagnostic reagents in an ELISA format to differentiate between former infection and seroconversion to a panel of mosquito-borne virus
Maria del Pilar Quintana	2018	10.1038/s41598-018-21026-4	Epitope Mapping	Sweden	indicate epitopes differentially recognized by rosette-disrupting antibodies on a peptide array	Human	sera	Plasmodium falciparum	Parasite	IgG	Overlapping peptides: 12 amino acids in length and with an 11-residue overlap.	SPPS: light-directed solid-phase peptide synthesis/photolithographic synthesis, Mask-based Fmoc SPPS	In situ synthesis: light-directed solid-phase peptide synthesis/photolithographic synthesis, Mask-based Fmoc SPPS	amino-functionalized 1-inch × 3-inch microscope slide	Roche-Nimblegen	The results showed the differentiated epitopes by rosette-disrupting antibodies on a peptide array
Martin Schwemmle	2004	10.1023/B:MODI.0000036244.57859.76	Epitope mapping	Germany	Characterization of monospecific antibody repertoires from polyclonal sera of psychiatric patients suspected of infection by Borna Disease Virus		Sera	Borna disease virus	Virus		Overlapping peptides: 15 amino acids that overlapped by 12 amino acids	SPOT	Immobilazation of presynthesized peptides	Cellulose membrane	Inhouse	Several BDV-positive human sera contain antibodies that recognize various linear epitopes of one, two or even three BDV proteins (Figure
Martina E.C. Bluhm	2015	10.1016/j.ejmech.2015.09.022	Bacterial binding assays/Screening anti-microbial activity	Germany				Pseudomonas aeruginosa	Bacteria	N/A	Permutation scans: By substituting each residue individually by 19 other amino acids or deleting the residue.	SPOT	In situ synthesis	cellulose membranes	Inhouse	The study reports on the synthesis of large quantities of peptides on cellulose membranes for screening the free peptides against bacteria in a microdilution broth or cell assay
Masayoshi Tanaka	2018	10.1039/c7ra12302g	Binding assay	Japana	Screening of E. coli-binding peptides on the peptide array synthesized by spot technology	Bacterial cells	fluorescently labeled LPS	E coli	Bacteria	N/A	Overlapping peptides: an 8-mer peptide library containing sequences derived from the 839 amino acid-long human TLR4 (gene ID: 7099) was synthesized.	SPOT: Activated Fmoc amino acids (0.5 M) were spotted on the membrane, using a peptide auto-spotter	In situ synthesis: Activated Fmoc amino acids (0.5 M) were spotted on the membrane, using a peptide auto-spotter	Functionalized cellullose: b-alanine activated cellulose membrane	Inhouse	GRHIFWRR and other loctamer peptides demonstrated binding to Escherichia coli.
Meng-Hsuan Ho	2017	10.1038/s41598-017-01551-4	Bacterial binding assays	USA		Surface extracts isolated from P. gingivalis 33277, the 0806 mutant, or the ragB mutant		P. gingivalis	Bacteria	N/A	Overlapping peptides: 15 amino acids with a peptide-peptide overlap of 14 amino acids.	peptide laser printing technology	In situ synthesis: Peptide Laser Printing	PEPperSlide®glass slide	PEPperPRINT (Heidelberg)	Using a peptide array analysis, we identified several P. gingivalis-binding sites of ArcA, which led to the discovery of an 11-mer peptide with the native sequence of ArcA that repressed expression of fimbriae and of gingipains.
Mingkui Zhou	2013	DOI: 10.1002/eji.201242974	Epitope Mapping	Germany	Epitope fine mapping	Humans	Plasma purified antibodied	HIV	Virus	IgG	Phage display library/overlapping	SPOT: FMOC SPOT	In situ synthesis: FMOC SPOT	cellulose membranes	Inhouse	A new epitope overlapping that was distinct from the 2F5 epitope was identified using epitope fine mapping of the purified plasma antibodies on peptide arrays.
Nan Hou	2020	10.3389/fimmu.2020.00610	Epitope Mapping	China	The objective of this study was to map the linear B-cell epitopes of the Plasmodium falciparum erythrocyte invasion-associated antigens with a purpose of understanding humoural responses and protection	A total of 289 patients suffering from falciparum malaria (FM) infection were recruited. All patients were experiencing fever (>37.5◦C), blood samples were microscopically examined using Giemsa-stained thin blood smears and documented to be P. falciparum infection, then further confirmed by nested PCR (9).	Sera collected before patients were treated	Plasmodium falciparum	Parasite	IgG	Overlapping peptides: divided into consecutive peptides with a length of 30 amino acids, and each peptide had 15 amino acids overlapping with adjacent peptides	GL Biochem, Shanghai, China	Immobilization of presynthesized peptides: Non-contact printer sciFLEXARRAYER S1	SJ membranes	Inhouse	The analysis of the epitome of the antigens revealed that the most immunogenic epitopes were predominantly located in the low-complexity regions of the proteins containing repetitive and/or glutamate-rich motifs in different sequence contexts
Navalkar	2014	doi: 10.1016/j.jim.2014.12.002	Epitope Mapping and immunosignatures	USA	overlapping Valley Fever epitopes representing immunodominant Coccidioides antigens were tiled using a microarray format of presynthesized peptides. Second, a set of random sequence peptides identified using a 10,000 peptide immunosignaturing microarray was compared for sensitivity and specificity	humans	sera	Coccidiodes/Valley fever	Fungi	IgG IgM	Overlapping peptides and Random sequence peptides.	SPPS: Fmoc SPPS (Alta Bioscience, University of Birmingham, UK).	Immobilization of presynthesized peptides: Arrays were printed using a Nanoprint 60 (ArrayIt, Santa Clara, CA) at 60% relative humidity at 23°C	aminosilane-coated glass slides	Inhouse	Higher accuracy was exhibited by random sequence peptides when the different stages of Valley Fever infection vs. epitope peptides were classified. Although the existing immunodiffusion array perfomed lower than the epitope peptide array, the epitope peptide array reported lower accuracy when compared to the random sequence peptides.
Nischay Mishra	2019	10.1128/mBio.01903-19	Epitope Mapping	USA	Identification of immunoreactive conserved peptides in the VP1 capsid pro- teins of enterovirus (EV-A to EV-D).	14 Acute Flaccid Myelitis (AFM) and 5 non-AFM patients with central nervous system (CNS) diseases in 2018	Cerebrospinal fluid (CSF) and Sera	Enterovirus	Virus	IgG and IgM	Overlapping peptides: 12-mer peptides with 11 overlapping aa	SPPS: light-directed solid-phase peptide synthesis/photolithographic synthesis, Mask-based Fmoc SPPS	In situ synthesis: light-directed solid-phase peptide synthesis/photolithographic synthesis, Mask-based Fmoc SPPS	amino-functionalized plastic support	Roche Nimblegen	The study identified a highly specific epitope for Zika virus that was located within the NS2B protein. A multiplex microarray-based assay was developed that enables discrimination of antibody responses to linear epitopes specific to ZIKV, dengue virus (DENV) 1 to 4, chikungunya virus (CHIKV), West Nile virus (WNV), yellow fever virus (YFV), Ilheus virus (ILHV), and Oropouche virus (OROV)
Nischay Mishra	2018	10.1128/mBio.00095-18	Epitope Mapping/Immunodiagnostics	USA			Human sera	Zika Virus dengue virus (DENV), chikungunya virus (CHIKV), West Nile virus (WNV), yellow fever virus (YFV), Ilheus virus (ILHV), and Oropouche virus (OROV)	Virus	IgG	Overlapping peptides: Nonredundant 12-mer peptides that tile, with one-residue overlap	SPPS: light-directed solid-phase peptide synthesis/photolithographic synthesis, Mask-based Fmoc SPPS	In situ synthesis: light-directed solid-phase peptide synthesis/photolithographic synthesis, Mask-based Fmoc SPPS	amino-functionalized plastic support	Roche Nimblegen	An 18-aa region was identified in the VP1 capsid proteins of EV-A, EV-B, EV-C, and EV-D that was immunoreactive with both serum and CSF from AFM patients
O. Reyes	2003	10.1023/B:MODI.0000036235.45565.50	Epitope Mapping/Vaccines	Cuba	epitope mapping of antigenic regions located on SK-2 using cellulose-bound peptide scans and human total sera from patients treated with SK-2. Here we demonstrate the mapping of antigenic regions located on recombinant streptokinase SK-2 (Heberkinase) using cellulose-bound peptide scans and human total sera from patients treated with SK-2 (Heberkinase)	Human	Sera	streptococcal infections	Bacteria	Total AB	Overlapping peptides. overlap- ping 20-mer peptides (10 overlapping amino acids) spanning the primary sequence of SK-2	SPOT	In situ synthesis	cellulose membranes	Inhouse	The study reports the novel screening of a spot array of synthetic peptides using human total sera from patients treated with SK-2. This supports the importance of peptide array technology for clinical research and diagnostics
Ole Lagatie	2014	doi:10.1186/1743-422X-11-174	Epitope Mapping//Immunodiagnostics	Belgium	Epitope mapping of peptide JCPyV_VP2_167-15mer showed that the minimal epitope consisted of L173PALTSQEI181 with amino acids P174,L176 and E180 being essential for antibody recognition	Humans	Plasma and Urine	Human polyomavirus VP1	Virus	IgG	Permutation scans	SPOT	Immobilization of presynthesized peptides:	epoxy functionalized glass slides	JPT Peptide Technologies (Berlin, Germany)	A peptide derived from JCPyV VP2 capsid protein reacted specifically with a large portion of HSs from plasma
Ole Lagatie	2014	doi:10.1186/1743-422X-11-174	Epitope Mapping/Immunodiagnostics	Belgium	Epitope mapping of peptide JCPyV_VP2_167-15mer showed that the minimal epitope consisted of L173PALTSQEI181 with amino acids P174,L176 and E180 being essential for antibody recognition	Humans	Plasma and Urine	Human polyomavirus VP1	Virus	IgG	Overlapping peptides 15-mer peptides, overlapping by 11 residues.	SPOT	Immobilization of presynthesized peptides:	epoxy functionalized glass slides	JPT Peptide Technologies (Berlin, Germany)	The study reports that all peptides inhibited the reactivity against peptides with the same motif in comparison to the irrelevant peptides. This suggests that the same epitope probably located at the motif site are shared by the peptides that have the same motifs
Ole Lagatie	2017	10.1371/journal.pntd.0005330	Epitope Mapping/Binding assay	Belgium	Discovery of Onchocerca volvulus linear epitopes	Cameroonian onchocerciasis patients	Sera	Onchocerca volvulus	Parasite	IgG	Permutation scans	peptide laser printing technology	In situ synthesis: Peptide Laser Printing	PEPperSlide®glass slide	PEP- perCHIP Platform Technology, Heidelberg, Germany	The study indicated that the minimal epitope comprised of L173PALTSQEI181 with amino acids P174,L176 and E180 essential for antibody recognition
Ole Lagatie	2017	10.1371/journal.pntd.0005330	Epitope Mapping/Immunodiagnostics/	Belgium	Discovery of Onchocerca volvulus linear epitopes	Cameroonian onchocerciasis patients	Sera	Onchocerca volvulus	Parasite	IgG	Overlapping peptides and Permutation scans.			amino-functionalized plastic support	Roche Nimblegen	the study identified 249 immunodominant antigenic peptides. High-density peptide microarrays were used to scan the proteome-wide linear epitope repertoire in Cameroonian onchocerciasis patients and healthy controls from Southern Africa.
Pavlo Holenya	2020	medRxiv preprint doi: https://doi.org/10.1101/2020.11.24.20216663 ;	Epitope Mapping/SARS CoV-2 diagnostics	Germany	Using peptide microarrays, n=24 patient samples and n=12 control samples were screened for antibodies against the entire SARS-CoV-2 proteome as well as the Spike (S), Nucleocapsid (N), VME1 (V), R1ab, and Protein 3a (AP3A) of the HCoV strains SARS, MERS, OC43 and 229E. nalyzed IgG reactivity to peptides derived from the S, N, E, and M proteins of SARS-CoV, MERS- CoV, HCoV-OC43 and HCoV-229E (Supp…	Humans	Sera	SARS CoV-2	Virus	IgG	Overlapping peptide	SPOT	Immobilization of presynthesized peptides: chemoselectively immobilized non-contact high performance microarray printer	epoxy functionalized glass slides	JPT Peptide Technologies (Berlin, Germany)	The analysis on the antibody response to SARS-CoV-2 by Peptide microarrays identified novel epitopes with potential for diagnostic test development. The was cross reactivity across many immunodominant regions of S and N, IgG binding to several SARS-CoV-2-derived peptides provided significant discrimination be- tween COVID-19 patients and controls.The target peptides that were selected can be used…
Pavlo Maksimov	2012	10.1128/CVI.00119-12	Immunodiagnostics	Germany	A peptide microarray assay was established to prove the diagnostic performance ofthe selected peptides with human se- rum samples		Sera	Toxoplasma gondii Infection	Parasite	IgG	In silico prediction of linear B-cell epitopes: In silico using the software ABCpred and published peptides	SPOT	Immobilization of presynthesized peptides: Non-contact printer Nanoplotter	epoxy functionalized glass slides	JPT Peptide Technologies (Berlin, Germany)	Eight novel and two previously published peptides were shown to have significant diagnostic potential after analysis by univariate logistic regression
Pavlo Maksimov	2012	10.1371/journal.pone.0034212	Immunodiagnostics/ serotyping	Germany	A peptide-microarray test for T. gondii serotyping was established with 54 previously published synthetic peptides, whichmimic clonal type-specific epitopes		Sera	Toxoplasma gondii Infection	Parasite	IgG	Published synthetic peptides	SPOT	Immobilization of presynthesized peptides: Non-contact printer Nanoplotter	epoxy functionalized glass slides	JPT Peptide Technologies (Berlin, Germany)	Most of the T. gondii seropositive human sera reacted against synthetic peptides with sequences specific for clonal type II (type II peptides)
Phillip Stafford	2016	10.1074/mcp.M115.054601	Immunosignatures	USA	To demonstrate how healthy immunosignatures change over time or between individuals	Human	Sera	Health humans	Health humans	IgG and IgM	Random sequence peptides: Sequence of each peptide was pseudo-randomly generated using an algorithm that minimizes the number of synthetic cycles required, and uses 16 of the 20 natural amino acids, with cysteine, methionine, isoleucine and threonine excluded	SPPS: light-directed solid-phase peptide synthesis/photolithographic synthesis, Mask-based Fmoc SPPS	In situ synthesis: light-directed solid-phase peptide synthesis/photolithographic synthesis, Mask-based Fmoc SPPS	thermal oxide-coated silicon wafer surface	Applied Microar- rays (Tempe, AZ)	Results indicated that immunosignatures remain constant regardless of variability inherent in healthy immunosignatures. Subsignatures that are similar in multiple people are created from vaccines and infections
Rafal Tokarz	2018	10.1038/s41598-018-21349-2	Epitope Mapping/Multiplex Immunodiagnostics	USA	develop a Tick Born Disease-Serochip that targets 8 principal tick-borne pathogens present in the US, including Anaplasma phagocytophilum (agent of human granulocytic anaplasmosis), Babesia microti (babesiosis), Borrelia burgdorferi (Lyme disease), Borrelia miyamotoi, Ehrlichia chaffeensis (human monocytic ehrlichiosis), Rickettsia rickettsii (Rocky Mountain spotted fever), Heartland virus and Po…	Humans	sera and cerebral spinal fluid	Tick borne diseases (Anaplasma phagocytophilum (agent of human granulocytic anaplasmosis), Babesia microti (babesiosis), Borrelia burgdorferi (Lyme disease), Borrelia miyamotoi, Ehrlichia chaffeensis (human monocytic ehrlichiosis), Rickettsia rickettsii (Rocky Mountain spotted fever), Heartland virus and Powassan virus and Long Island tick rhabdo- virus, a novel virus.	Bacteria and Virus	IgG IgM	Overlapping peptides: 12-mer peptides that tiled each protein with a 11-aa overlap	SPPS: light-directed solid-phase peptide synthesis/photolithographic synthesis, Mask-based Fmoc SPPS	In situ synthesis: light-directed solid-phase peptide synthesis/photolithographic synthesis, Mask-based Fmoc SPPS	amino-functionalized 1-inch × 3-inch microscope slide	Roche-Nimblegen	A big range of specific discriminatory epitopes was identified that facilitates accurate diagnosis of each disease. Undiagnosed infections were also identified. The TBD-Serochip is a potential tool for a differential diagnosis not available with currently employed serologic assays for TBDs
Raphael Gottardo	2013	10.1371/journal.pone.0075665	Epitope Mapping /Vaccines	USA	Env-specific plasma IgG was assessed with overlapping peptides (15 mers overlapping by 12) spanning the entire consensus gp160 of HIV-1 subtypes A, B, C, D, CRF01_AE, CRF01_AG and Con-M	Serum and plasma samples were obtained from the RV144, Vax003 and Vax004 HIV-1 vaccine efficacy trials	Heat inactivated plasma	HIV	Virus	IgG	Overlapping peptides: 15-mers overlapping by 12 amino acids	SPOT	Immobilization of presynthesized peptides:high performance contact printers	epoxy functionalized glass slides	JPT Peptide Technologies (Berlin, Germany)	Numerous linear B cell epitopes were found in the study. The main targets for the IgG response in all the groups were the V3 loop and C-terminus of the C5 region of gp120
Rasmus Mortensen	2016	10.1038/srep22030	Epitope Mapping	Denmark	The antigenicity of a selected group of antigens was further validated using a high-density peptide array technology that also identified the linear epitopes	Human	Plasma	Streptococcus pyogenes	Bacteria	IgG	Overlapping peptides: 15-mer peptides overlapping with 14 amino acids	SPPS: light-directed solid-phase peptide synthesis/photolithographic synthesis, Mask-based Fmoc SPPS	In situ synthesis: light-directed solid-phase peptide synthesis/photolithographic synthesis, Mask-based Fmoc SPPS	epoxy functionalized	Schafer-N	The linear epitopes were identified by high-density peptide array technology
Sahajpreet Singh	2016	10.1007/s12035-016-0334-0	Immunosignatures/unkown etiology	USA	ProbING a custom microarray with sera from ME cases and controls and used these data to develop a diagnostic signature	Human	Sera	Myalgic encephalomyelitis (ME)	Bacteria	IgG IgM	Random sequence peptides: Random 12-mer peptide microarrays	SPPS: light-directed solid-phase peptide synthesis/photolithographic synthesis, Mask-based Fmoc SPPS	In situ synthesis: light-directed solid-phase peptide synthesis/photolithographic synthesis, Mask-based Fmoc SPPS	aminosilane derivatized thermal oxide-coated silicon wafer surface	Inhouse	The study rreported a subset of 25 peptides that differentiated cases and controls with high specificity and sensitivity
Sajida Kanwal	2017	10.1111/mmi.13740	Epitope Mapping/binding sights	Germany	Epitope mapping of binding sites of PavA and PavB within C-terminal type III repeats of human fibronectin. To delineate the interaction of pneumococcal FnBPs with FnIII domains down to the amino acid level, a SPOT peptide array was generated and used in ligand overlay assays.	Humans	Sera	S. pneumoniae	Bacteria		Overlapping peptides: 15 amino acids each with an overlap of 12 amino acids (shift of three aa).	SPOT	In situ synthesis	aminopegylated cellulose membrane	Inhouse	The array was incubated with MBP-PavA or SSURE2+3, and bound ligand was visualized. The overlay assay with PavA demonstrated the interaction with all FnIII repeats. The number of positive epitopes varied among the FnIII repeats. Three positive regions for PavA were specified in FnIII7, while two binding stretches were identified inFnIII2, FnIII3, FnIII4, FnIII FnIII6, FnIII8, FnIII10, FnIII11, Fn…
Santiago J. Carmona	2015	10.1074/mcp.M114.045906	Epitope Mapping	Argentina	Development of a highly-multiplexed platform based on next-generation high-density peptide microarrays to map antibody specificities in Chagas Disease, an exemplar of a human infectious disease caused by the protozoan Trypanosoma cruzi	Human	Sera	Chagas disease/Trypanosoma cruzi	Parasite	Total AB	Overlapping peptides: fully overlapped 15mers (1 residue shift).	SPPS: light-directed solid-phase peptide synthesis/photolithographic synthesis, Mask-based Fmoc SPPS	In situ synthesis: light-directed solid-phase peptide synthesis/photolithographic synthesis, Mask-based Fmoc SPPS	HiSens E microscope slide (Schott AG, Germany) coated with alinear copolymer of N,N′-dimethylacrylamide and aminoethyl methacrylate	Inhouse	The study identified novel antigens and simultaneoslys mapped linear B-cell epitopes
Santiago J. Carmona	2012	10.1371/journal.pone.0050748	Epitope Mapping/Immunodiagnostics	Argentina	identification of candidate diagnostic peptides in the protozoan Trypanosoma cruzi, the causative agent of Chagas disease.	Human	Sera	Chagas disease/Trypanosoma cruzi	Parasite	Total AB	computational method including In silico prediction of linear B-cell epitopes: For B-cell epitope/antigenicity prediction, BepiPred 1.0 was used	SPOT	Immobilization of presynthesized peptides:	epoxy functionalized glass slides	JPT Peptide Technologies (Berlin, Germany)	The integrative technique outperformed alternative prioritizations based on individual properties. This technique was used to ranke 10 million 12-mer overlapping peptides derived from the complete T. cruzi proteome. The screening of 190 high-scoring peptides permitted the identification of 37 unique epitopes with potential for diagnostic. None of the low scoring peptides had significant reactivit…
Sara Lopes dos Santos	2012	10.1371/journal.pntd.0001779	Epitope mapping	Brazil	To investigate the mucin-associated surface proteins (MASPs) antigenic profile in the acute phase of the experimental mice infection	Mouse	Sera	Chagas Trypanosoma cruzi	Parasite	IgG and IgM	In silico prediction of linear B-cell epitopes. BepiPred 1.0 program	SPOT	Immobilazation of presynthesized peptides	Cellulose membrane	INTAVIS Bioanalytical Instruments AG (Köln, Germany)	The study found that 74-88% of the examined MASP members were recognized by sera of acutely infected mice, having at least one reactive peptide (RI.2.0) against one serum pool
Sergei A. Svarovsky	2011	dx.doi.org/10.1021/co200088c	Bacterial binding assays/antimicrobial peptides	USA	bacterial binding assays by using an addressable high density random sequence peptide microarray	Bacterial cells	fluorescently labeled pathogen		Bacteria	N/A	Random sequence peptides	SPPS	Immobilization of presynthesized peptides	a glass microscope slide functionalized with a polymeric (3400 Da, ∼66 EG units) PEG linker terminated with thiol reactive maleimide	Inhouse	LPS suggested to be the major target of the bacterial binding peptides. The amino acid composition of the selected peptides and the composition of natural antimicrobial peptides were found to be similar
Simani Gaseitsiwe	2008	10.1371/journal.pone.0003840	Epitope Mapping	Sweden		Human	Plasma	TB	Bacteria	IgG	Overlapping peptides: linear 15 aa peptide stretches with 12 aa overlaps.	SPOT	Immobilization of presynthesized peptides:	epoxy functionalized glass slides	JPT Peptide Technologies (Berlin, Germany)	The 3 different patterns of IgG reactivity were identified. 89 peptides were recognized (in 34/34 TB+ patients and in 35/35 healthy individuals) and were highly predictive of the division into TB+ and TB2, other targets were exclusively recognized in all patients with TB (e.g. sigmaF) but not in any of the healthy individuals, and a third peptide set was recognized exclusively in healthy individu…
sören Hansen	2019	https://doi.org/10.1038/s41598-019-40224-2	Epitope Mapping/Immunodiagnostics	Germany	Diagnosing Zika virus infection against a background of other flaviviruses. peptide microarrays were employed to identify individual ZIKV antibody targets with promise in differential diagnosis	sera from recent Zika outbreaks in senegal and Cape Verde, in Brazil, and from overseas travelers returning to the eU	Sera	Zika virus	Virus	IgG IgM	Overlapping peptides: pentdecapeptides with a consecutive overlap of 12 residues	SPOT	Immobilization of presynthesized peptides: SC2 spotted with special devices	glass microscope slides (AIMS Scientific Products GmbH, Berlin, Germany) as	Inhouse	Sixty-eight antibody regions were identified and the majority were novel. Alignments and sequence comparisons revealed 13 of which could be classified as bona fide ZIKV-specific. These identified antibody target regions constitute a founding set of analytical tools for serological discrimination of ZIKV from other flaviviruses
Stephen Albert Johnston	2017	10.1038/s41598-017-17941-7	Binding assay/pathogen binding peptide microarray	USA	Development of pathogen binding 100-peptide microarray and rapid synbody discovery system. A range of pathogens were screened against a library of 10,000 peptides to identify shared and specific pathogen binding peptides and creat an array of 100 peptide were any pathogen is then assayed to identify pathogens that binds it or kills it	10 viruses and 11 bacteria)	fluorescently labeled pathogen	10 viruses and 11 bacteria	Bacteria and Virus	N/A	Random sequence peptides: The peptide sequences were generated from a random number generator, with minor amino acid biases.	SPPS: FMOC SPPS (Sigma Custom Peptide)	Immobilization of presynthesized peptides: non-contact piezo printing	Functionalised microscope glass slides: polyethylenimine coated glass microscope slides	Inhouse	A simple concept for rapid development of new antimicrobials using peptide microarrays was presented. Two arms of synbody were chosen from a premade set of 10,000 peptides from random sequence space that are arrayed on slides.
Suvi Kuivanen	2014	doi:10.1186/1743-422X-11-115	Epitope Mapping/Immunodiagnostics	Finland	we screened tick-borne encephalitis virus TBEV structural and nonstructural proteins to find linear epitopes specific for TBEV	Human	Sera	tick-borne encephalitis virus	Virus	IgG	Overlapping peptides: overlapping synthetic 18-mer peptides with 1 aa overlap	SPOT: FMOC SPOT MultiPep platform (Intavis Ag)	In situ synthesis: FMOC SPOT MultiPep platform (Intavis Ag)	an amino-PEG membrane	Inhouse	Novel linear TBEV IgG epitopes identified and characterized to be used for diagnostics from the E protein and the nonstructural protein 5 (NS5).
Tali H. Reingewertz	2015	DOI: 10.1021/acs.biochem.5b00084	Bacterial binding assays	USA	Mapping the binding regions between ASPP2 and CagA using peptide arrays,	Bacterial cells	Bacterial cell	Helicobacter pylori	Bacteria	N/A	Overlapping peptides: 15-residue partially overlapping peptides	SPOT	Immobilization of presynthesized peptides	Cellulose membrane	INTAVIS Bioanalytical Instruments AG (Köln, Germany)	Demonstrated interactions between CagA and numerous peptides distributed throughout the ASPP2 protein sequence.
Thomas Jaenisch	2019	10.1074/mcp.RA118.000992	Epitope Mapping	Germany	find specific epitopes within important plasmodial proteins	Blood samples were collected during a cross- sectional survey in the rainy season of 2009 in the Nouna Health District, North-Western Burkina Faso	Sera	Plasmodium falciparum	Parasite	Total AB	Overlapping peptides: virtual fragmentation into 15-mer peptides with an overlap of 14 amino acids and set of unique peptides was trimmed into all possible 5-mers and 6-mers (shortest assumed B-cell epitope length)	peptide laser printing technology	In situ synthesis: Peptide Laser Printing	PEPperSlide®glass slide	PEPperPRINT (Heidelberg)	The study screened a vaccine candidate and obtained significant hits in 12 proteins which allowed for the verification of numerous known immunogenic structures, mapped B-cell epitopes across the entire sequence of each antigen and uncovered novel immunogenic epitopes
Tiago Antoˆ nio de Oliveira Mendes	2013	10.1371/journal.pntd.0002524	Epitope Mapping	Brazil	The goal of this work was to identify conserved and polymorphic linear B-cell epitopes of T. cruzi that could be used for serodiagnosis and serotyping of Chagas disease	mice infected with different T. cruzistrains	sera	Chagas disease/Trypanosoma cruzi	Parasite	IgG	In silico prediction of linear B-cell epitopes: Bepipred 1.0 program	SPOT: MultiPep SPOT synthesizer (Intavis AG)	Immobilization of presynthesized peptides: MultiPep SPOT synthesizer (Intavis AG)	cellulose membrane	Inhouse	A conserved peptide exhibited 95.8% sensitivity, 92.7% accuracy and 88.5% specificity for the identification of T. cruzi in patients infected with dissimilar strains of the parasite. Therefore, this peptide, in association with other T. cruzi antigens, may improve Chagas disease serodiagnosis.
Tomer Hertz	2017	10.4049/jimmunol.1700029	Epitope Mapping	USA	We characterized Ab responses to DENV1, 2, and 3 NS1 using an Ag microarray tiled	Mouse Vaccination and Natural Human Infections	Mouse Sera Human plasma	Dengue virus	Virus	IgG	Overlapping peptides: 20-mer peptides overlapping by 15 aa.	SPOT: MultiPep RS (Intavis AG) peptide synthesizer using a modified SPOT synthesis protocol	Immobilization of presynthesized peptides: Q-array II microarrayer (Genetix) with contact microarray pins	N-hydroxysuccinimide ester-derivatized glass slides	Inhouse	Five regions of DENV NS1 with substantial levels of Ab reactivity in the NS1 + monophosphoryl lipid A + AddaVax group were identified. The study also profiled the Ab responses to NS1 of humans naturally infected with DENV2 or DENV3
Viola Fühner	2018	10.3389/fmicb.2018.02908	Epitope Mapping	Germay	Identify neutralizing and non-neutralizing epitopes.		Sera	Clostridioides difficile/antibiotic associated diarrheas	Bacteria	Total AB	Overlapping peptides: TcdB 15mer peptides with 13 amino acids (aa) overlap (2 aa offset).	peptide laser printing technology	In situ synthesis: Peptide Laser Printing	PEPperSlide®glass slide	PEPperPRINT (Heidelberg)	The study identified a novel epitope within the N- terminal glucosyltransferase domain (GTD) of TcdB that conveys neutralization.
Xiao-Hong Li	2020	10.1371/journal.pone.0229542	Epitope Mapping	China		macaques	Sera	Schistosoma Japonicum	Parasite	IgG	Overlapping peptides: Overlapping 15-mer peptides encompassing 32 esophageal gland proteins	peptide laser printing technology	In situ synthesis: Peptide Laser Printing	PEPperSlide®glass slide	PepperPrint (Heidelberg, Germany)
Xiaojun Zhao	2017	10.1177/1010428317698371	Epitope Mapping	China	We measured the serostatus of antibodies to one of the high-risk human papillomaviruses, human papillomavirus 16, with a newly developed peptide microarray	Human	Sera	human papillomavirus 16	Virus	IgG	Overlapping peptides: 20-mer peptides containing overlaps of 10 amino acids.	GL Biochem (Shanghai, China)	Immobilization of presynthesized peptides: contact printer Smart 48	9×9×4 Ipdms	Suzhou Epitope (Suzhou, China)	12 peptides were identified that had significant differences in 241 peptides derived from human papilloma virus 16 in prostate cancer samples . Results indicated that human papillomavirus 16 infection was present in 64.0% the samples and were which significantly different compared with the controls. Only 17.5% of the control serum was considered seropositive
Yang Li	2020	medRxiv preprint doi: https://doi.org/10.1101/2020.09.01.20186387	Epitope Mapping/Diagnostics	China	Taking advantage of a peptide microarray of full spike protein coverage, we analyzed 2,434 sera from 858 COVID-19 patients, sera from 63 asymptomatic patients 45 and 610 controls collected from multiple clinical centers	Humans	Sera	SARS-CoV-2	Virus	IgG IgM		GL Biochem, Ltd. (Shanghai, China)	Immobilization of presynthesized peptides: Super Marathon printer (Arrayjet, UK)	PATH substrate slide (Grace Bio-Labs, Oregon, USA)	Inhouse	Numerous S protein were identified that derived 12-mer peptides that have high diagnosis performance. Specifically for monitoring IgG response, one peptide (aa 1148-1159 or S2-78) had a comparable sensitivity (95.5%, 95% CI 93.7-96.9%) and specificity (96.7%, 95% CI 94.8-98.0%) to that of S1 protein for detection of both 5 COVID-19 patients and asymptomatic infections. Eight peptides were verifie…
Yang Li	2020	https://doi.org/10.1101/2020.07.13.20152587	Epitope Mapping/Diagnostics	China	Linear epitope landscape of SARS-CoV-2 Spike protein constructed from 1,051 COVID-19 patients	Humans	Sera	SARS-CoV-2	Virus	IgG IgM		GL Biochem, Ltd. (Shanghai, China)	Immobilization of presysnthesized peptides: Super Marathon printer (Arrayjet, UK)	PATH substrate slide (Grace Bio-Labs, Oregon, USA)	Inhouse	RBD are highly immunogenic and lack linear epitope. Most of the peptides were negative for all the control samples, while significant bindings were observed for many of the peptides when probed with COVID-19 sera. This indicate that the positive bindings are SARS-CoV-2 specific. CTD is rich of linear epitopes The first “hot” region of linear epitopes is CTD. The whole domain is densely covered by…
Zhigang Yi	2020	10.1080/22221751.2020.1815591	Epitope Mapping/SARS	China	Functional mapping of B-cell linear epitopes of SARS-CoV-2 in COVID-19 convalescent population. we devised a peptide array composed of peptides of spike (S), membrane (M) and envelope (E) proteins	Human	Sera	SARS-CoV-2	Virus	IgG	Overlapping peptides: 20-mer overlapped peptides.	GL Biochem (Shanghai, China)	Immobilization of presynthesized peptides: contact printer SmartArrayer 48 (Capitalbio, Beijing, China)	Functionalised iPDMS: 9×9×4activated integrated poly (dimethysiloxane) membrane Functionalised iPDMS: (iPDMS)	Suzhou Epitope (Suzhou, China)	Five SARS-CoV-2-specific dominant epitopes were identified that reacted with above avarage COVID-19 convalescent sera. The majority of the non-COVID-19 sera had 2 peptides that non-specifically interacted with them. These epitopes are potential vaccine candidates for SARS-CoV-2 diagnosis. ARTICLE

## Sheet: Articles and studies excluded
First Author	Doi	Year	Reason for exclusion
Pedersen	https://doi.org/10.1007/978-1-4939-9597-4_12,	2019	Auto immune disease
Linda Siggberg	10.1186/1750-1172-6-45	2011	9q22 Deletion - First Familial Case Linda
Famatta Perry	doi:10.3390/microorganisms8071041	2020	Animal disease study
Wiaam O.A. Khairya	http://dx.doi.org/10.1016/j.vetmic.2017.10.009	2017	Animal disease study
Chao-Fen Lina	https://doi.org/10.1016/j.fsi.2018.01.029	2018	Animal disease study
J. Meens	J. Meens	2009	Animal disease study
Alan Rigter	10.1186/1471-2091-8-6	2007	Animal disease study
Bing Zhu	10.1128/IAI.00290-17	2017	Animal disease study
Pablo García-Valtanen	10.4161/auto.29557	2013	Animal disease study
J. Meens	10.1016/j.vetmic.2009.10.007	2009	Animal disease study
Zhao Wang	10.1016/j.virol.2018.07.013	2018	Animal disease study
Hung-Yueh Yeh	10.1016/j.cimid.2016.10.003	2015	Animal disease study
Unni Gopinathan	10.1371/journal.pone.0181912	2018	Application in enzyme reactive study
Q. F. Xing	doi:10.1088/0004-637X/790/1/33	2014	Astrophysics
Jung-Rok Lee	DOI: 10.1021/acsnano.6b03786	2016	Auto immune disease
Amal Elfaitouri	10.1371/journal.pone.0081155	2013	Auto immune disease
María J. Gómara,	https://doi.org/10.1515/cclm-2017-0264	2017	Auto immune disease
Ziyang Zhang	DOI: 10.1002/ange.201910124	2019	Bifunctional Small-Molecule Ligands of K-Ras Induce Its Association with Immunophilin Proteins
Christopher D. Fjell	10.1021/jm8015365 CCC: $40.75	2009	Bioinformatics prediction of peptides
S. Laurenson	doi:10.1016/j.ab.2010.10.038	2010	Cancer
Xinhui Ge	10.1371/journal.pone.0011355	2010	Cellular Microarray with
Shameem B.B. Fawdar	Characterisation of STRO-1 expression on human mesenchymal stem cells and identification of putative cancer stem cells in osteosarcoma: prevention by micronutrients.	2010	Characterisation of STRO-1 expression on human mesenchymal stem cells and identification of putative cancer stem cells in osteosarcoma: prevention by micronutrients.
Paul A. Rota	10.1126/science.1085952	2003	Characterization of a Novel Coronavirus Associated with Severe Acute Respiratory Syndrome
Abhinav P. Acharya	doi:10.1016/j.biomaterials.2009.04.032	2009	Dentric cell targets
Artem Cherkasov	10.1021/cb800240j CCC: $40.75	2008	Design of Peptide
Xavier Duburcq	10.1021/bc034118r	2004	Duplicate
Lars Toellner	DOI: 10.1373/clinchem.2005.065789	2006	Duplicate
Lieven J Stuyver	http://www.virologyj.com/content/10/1/192	2013	Duplicate
Simani Gaseitsiwe	doi:10.1371/journal.pone.0003840	2007	Duplicate
Pavlo Maksimov	doi:10.1371/journal.pone.0034212	2012	Duplicate
Phillip Stafford	10.1074/mcp.M111.011593, 1–14, 2012.	2012	Duplicate
Patchanee Chootong	doi:10.1128/IAI.01036-09	2020	Duplicate
Colin R. Zamecnik	10.1016/j.xcrm.2020.100123	2020	Duplicate
George R Young	10.1016/j.ijpara.2013.05.012	2014	Duplicate
Albert E. Zhou	10.1128/msphere.00097-19	2019	Duplicate
Pavlo Holenya	doi: https://doi.org/10.1101/2020.11.24.20216663	2020	Duplicate
Sari M. Viitala	http://dx.doi.org/10.1016/j.diagmicrobio.2012.10.014	2012	ELISA
TIMOTHY W. BABA	10.1038/72309	2000	ELISA
Scott H. Stansfiel	10.1016/j.rinim.2013.05.001	2013	ELISA
Kolade Oluwagbemigun	https://doi.org/10.1177/1759720X19883152 1759720X19883152	2019	ELISA
John S. Spencer	10.1128/IAI.72.6.3161-3170.2004	2004	ELISA
Jennifer Hicks	10.1101/2020.06.22.20137695	2020	ELISA
Fatima Amanat	10.1101/2020.03.17.20037713	2020	ELISA
Ludivine Grzelak	doi.org/10.1101/2020.04.21.20068858	2020	ELISA, LIPS and flow-cytometry
Patrick T.F. Kennedy	DOI 10.1002/hep.21081	2005	ELISPOT
Mauro S. Malnati	doi:10.1016/j.jim.2011.09.005	2011	ELISPOT
Carla Oseroff	doi 10.1073 pnas.0506768102	2005	ELISPOT
Arnone Nithichanon	10.3389/fimmu.2018.00484	2018	ELISPOT
Zelalem A. Mekonnen	10.1128/jvi.00202-19	2019	Epitope prediction and selection
Julia Butt	10.1101/2020.10.19.20214916	2020	fluorescent-bead based SARS-CoV-2 multiplex serology
Brian Mochon	10.1371/journal.ppat.1000827	2010	Full text
Hoppe	10.1371/journal.pone.0110703	2014	Full text
Si Min Zhang	10.1016/j.biocel.2018.05.012	2017	Full text
Hoppe	10.1371/journal.pone.0065837	2013	Full text
Van Beek, J	10.1099/jgv.0.000533	2016	Full text (results section only)
			Full text (results section only/image)
Pérez-Bercoff	10.1371/journal.pone.0089648	2014	Full text (results section)
RYO HANAJIRI	https://doi.org/10.1016/j.jcyt.2019.06.008	2019	Generation of Zika virus specific T cells from seropositive and virus-naı¨ve donors for potential use as an autologous or “off-the-shelf” immunotherapeutic
Jamie Heimburg-Molinaro	http://dx.doi.org/10.1016/j.ijpara.2013.05.012	2013	Glycopeptides
Laura J. V. Piddock	10.1093/jac/dkv175	2015	I chip
John J. Varga	10.4161/viru.22056	2012	Insufficient information
Oliver P. Günther	10.1007/s12035-018-1354-8	2019	Insufficient information
Evan F. Haney	S0196-9781(15)00073-X	2015	Insufficient information
Na-Li Huanga	http://dx.doi.org/10.1016/j.cca.2017.06.024	2017	Insufficient information
Min Li	doi 10.1073 pnas.0702159104	2005	Insufficient information
Giuseppina Li Pira	doi:10.1016/j.jim.2007.06.012	2007	Insufficient information
Dror D. Siman-Tov	http://dx.doi.org/10.1016/j.ab.2012.09.025	2012	Insufficient information
Katrin Dinkla	DOI 10.1074/jbc.M701047200	2007	Insufficient information
Muriel van den Hende	10.1086/656367	2010	Insuffient information
LYNN 0. LEWIS,	10.1128/jb.169.1.72-79.1987	1987	Insuffient information
Patchanee Chootong	10.1128/IAI.01036-09	2010	Insuffient information
Xiaomei Zhang	doi: https://doi.org/10.1101/2020.04.14.20064535	2020	Insuffient information
Colin R. Zamecnik	10.1016/j.xcrm.2020.100123	2020	Insuffient information (Rescans)
Jitakshi De	DOI: 10.1039/b504572j	2005	Isolation of a Mycoplasma-specific binding peptide from an unbiased phage-displayed peptide library
Rakefet Rosenfeld	doi:10.1016/j.jbbm.2006.09.008	2006	lectin array
Asmaa Hachim	doi: https://doi.org/10.1101/2020.04.30.20085670	2020	Luciferase Immunoprecipitation System (LIPS)
Satish K. Madala	DOI: 10.1002/prot.22881	2010	Mapping mouse IL-13 binding regions
Momar Ndao	DOI 10.1007/978-1-61779-418-6_5	2012	Mass spectrometry
Felix F. Loeffl er	DOI 10.1007/978-1-4939-3387-7_32		Methodology
Chris R. Taitt			Methodology
Muhammad Rizwan	10.3390/microarrays5030022	2016	Multiplex Bead Flow Assays
Sven-Kevin Hotop	DOI: 10.1021/acs.analchem.9b01291	2019	Multiplex Bead Flow Assays
Hsin-Yun Hsu	doi:10.1016/j.medengphy.2008.01.003	2008	Multiplex Bead Flow Assays
Sven-Kevin Hotop	DOI: 10.1021/acs.analchem.9b01291	2019	Multiplex Bead Flow Assays
Lars Toellner	DOI: 10.1373/clinchem.2005.065789	2006	Multiplex Suspension Array
Amal Elfaitouri	10.1371/journal.pone.0081155	2013	Multiplex suspension array
Ana Maria Fonseca	10.3201/eid2510.181177	2019	Multiplex suspension array
Niclas Roxhed	10.1101/2020.07.01.20143966	2020	Multplex ELISA
Krishan Kumar	10.1371/journal.pone.0007615	2009	Oligonucleotide microarray
Daniel Ndem Amin	doi:10.4269/ajtmh.2010.09-0770	2010	Oligonucleotide microarray
Jae-jin Choi,	doi:10.1128/JCM.01398-08	2009	Oligonucleotide microarray
Susana Guerra	DOI: 10.1128/JVI.78.11.5820–5834.2004	2004	Oligonucleotide microarray
Tomoyuki Nishikawa	doi:10.1111/j.1582-4934.2008.00341.x	2008	Oligonucleotide microarray
Ozlen Saglam	doi:10.1371/journal. pone.0125292	2015	Oligonucleotide microarray
A. E. Fouts and	10.1128/IAI.01228-06	2006	Oligonucleotide microarray
W. James Gooderham	10.1099/mic.0.024554-0	2008	Oligonucleotide microarray
Luiz Gustavo Gardinassi	10.1371/journal.pntd.0005123	2016	Oligonucleotide microarray
Ju Seok Lee	10.1155/2013/310461	2013	Oligonucleotide microarray
Jonathan P. Butchar1	10.1371/journal.pone.0002924	2008	Oligonucleotide microarray
Marissa H	10.4049/jimmunol.174.7.4271	2009	Oligonucleotide microarray
Arnab Basu	10.1016/j.virol.2006.02.023	2006	Oligonucleotide microarray
Maciej Lis	10.1111/j.1567-1364.2010.00638.x	2010	Oligonucleotide microarray
Jonathan P. Butchar	10.1371/journal.pone.0002924	2008	Oligonucleotide microarray
George R Young	10.1016/j.ijpara.2013.05.012	2014	Oligonucleotide microarray
Qiong Pan	DOI 10.1074/jbc.M112.408245	2012	Oligonucleotide microarray
Hao Wu	dx.doi.org/10.1021/ja109597v	2011	Peptide Aldehyde Microarray/Cellular events
Xavier Duburcq	10.1021/bc034118r	2004	Peptide microarray design
Shimaa Eissa	https://doi.org/10.1007/s00604-020-04423-3	2020	Peptide-based multiplexed electrochemical biosensor
Yoav Soen	10.1371/journal.pbio.0000065	2003	Peptide–MHC Microarrays
Ylva Ivarsson	10.1073/pnas.1312296111	2014	peptide-phage display
Hu Cheng	doi: https://doi.org/10.1101/2020.08.11.20172452	2020	Peptide-protein hybrid microarray (PPHM)
Junko Akada	10.1371/journal.pone.0104611	2014	Peptide-protein microarray
Maria J. Gonzalez-Moa	10.1021/acsinfecdis.8b00031	2018	Peptides adapted to lateral flow immuno assays
Ning Wang	doi: 10.1002/bip.22807		Peptidoglycan Microarray
Jason ROSADO	10.1101/2020.05.07.20093963	2020	Protein 12 plex assay
Jaaskelainen	http://dx.doi.org/10.1016/j.mimet.2014.02.011	2014	Protein microarray
Paul S. Andrews	DOI 10.1002/jmv.23535	2013	Protein microarray
Samuel L. Aitken	doi.org/10.1016/j.diagmicrobio.2014.09.025	2014	Protein microarray
Nelson C	DOI 10.1007/978-1-62703-679-5_10,	2014	Protein microarray
Weidong Dua	doi:10.1016/j.diagmicrobio.2007.06.006	2007	Protein microarray
Philip L. Felgnera	doi 10.1073 pnas.0812080106	2009	Protein microarray
Delphine Feron	http://dx.doi.org/10.1016/j.ab.2012.10.012	2012	Protein microarray
Gutowska-Owsiak	doi:10.1111/ced.12256	2013	Protein microarray
Weidong Jiang	http://dx.doi.org/10.1016/j.jim.2013.11.016	2013	Protein microarray
Thorsten Nolting,	DOI: 10.3109/13550280903350192	2010	Protein microarray
Oliveira	http://dx.doi.org/doi:10.1016/j.jcv.2017.02.007	2017	Protein microarray
Erin M. Scherer	AIDS 2007, 21:2131–2139	2007	Protein microarray
Jadranka Sertic	DOI 10.1515/CCLM.2007.321	2007	Protein microarray
Zhaoshou Yang	A human proteome array approach to identifying key host proteins targeted by Toxoplasma kinase ROP18	2017	Protein microarray
Xiaobo Yu	Host-Pathogen Interaction Profiling Using Self-Assembling Human Protein Arrays	2015	Protein microarray
Yuxia Li	10.3389/fimmu.2019.02282	2019	Protein microarray
Alfonso Olaya-Abril	10.1016/j.dib.2016.01.057	2016	Protein microarray
Luigi Scietti	10.1038/srep27996	2016	Protein microarray
Luigi Scietti	10.1038/srep27996	2016	Protein microarray
Xiaobo Yu	10.1074/mcp.M114.041103	2014	Protein microarray
Timothy T.C	10.1373/clinchem.2004.031229	2005	Protein microarray
G.B. LA SALA	10.1177/039463201202500420	2012	Protein microarray
Li Ma	doi.org/10.1186/s13071-019-3767-2	2019	Protein microarray
Rie Nakajima	10.1128/msphere.00592-18	2018	Protein microarray
Katarzyna Niespodziana	10.1038/s41467-018-04591-0	2018	Protein microarray
He-wei Jiang	doi: https://doi.org/10.1101/2020.03.20.20039495	2020	Protein microarray
Xin Hou	https://doi.org/10.1101/2020.05.08.20095836	2020	Protein microarray
Qing Lei	10.1101/2020.11.10.20228890	2020	Protein microarray
Alexander Nostdal	DOI 10.1007/978-1-62703-589-7_10	2013	Protocol
Takehiro Takahashi	https://doi.org/10.1101/2020.06.06.20123414	2020	Relevance
William Chour	https://doi.org/10.1101/2020.05.04.20085779	2020	Relevance
Joel N. Maslow	https://doi.org/10.1007/978-1-0716-0581-3_1		Review
Peter D Burbelo	10.1586/erv.10.50	2014	Review
Danielle A Wagner-Muniz	https://doi.org/10.1016/j.actbio.2019.10.016	2019	Single-Dose Combination Nanovaccine Induces Both Rapid and Long-Lived Protection Against Pneumonic Plague
Hye-Jin Ahn	DOI 10.1007/s00436-009-1577-8	2009	STAT6 activation by Toxoplasma gondii infection induces the expression of Th2 C-C chemokine ligands and B clade serine protease inhibitors in macrophage
Marie-Bernadette Villiers	10.1128/JCM.03002-14	2015	Surface Plasmon Resonance Imaging
López-Campos		2006	Tool for managing microarray data
Gregory Imholte	DOI: 10.1111/biom.12523	2016	Tool for managing microarray data
Sen Wang	10.1128/CVI.00481-12	2013	Whole-blood IFN release assay
Leticia Fernandez		2012	Duplicate
Santiago J. Carmona		2012	Duplicate
Davide Valentine		2017	Duplicate
Joseph Barten Legutki		2010	Duplicate (Human study)

## Sheet: Research Domains
Mapping B-cell linear Epitopes	80	0.777
Binding assays	9	0.087
Immunosignatures	6	0.058
Immunodiagnostics	6	0.058
Mapping T-cell epitopes	2	0.019

## Sheet: Articles by organisms
Organism	Number of organisms
Viruses	47	0.456
Bacteria	33	0.32
Parasites	24	0.233
Hitherto enigmatic diseases	1	0.01
Fungi	2	0.019
Health Humans (Immunosignatures)	1	0.01

## Sheet: Articles by continents
Continent	Number of Article	Percentage
Africa	0	0
Asia	10	0.105
Australia	0	0
Europe	42	0.442
North America	33	0.347
South America	10	0.105

## Sheet: Articles by year
Years	Number of articles	Percentage
≤2000	0
2001-2005	4	4.2
2006-2010	4	4.2
2011-2015	32	33.7
2016-2020	55	57.9
